# Supplementary material for: Itaconate-producing neutrophils regulate local and systemic inflammation following trauma
Source: JCI Insight. 2023 Oct 23;8(20):e169208. doi: 10.1172/jci.insight.169208 (PMC10619500; doi:10.1172/jci.insight.169208)
Supplement: Supporting data values [file jciinsight-8-169208-s117.xlsx]

## Sheet: Fig 1B
	VIP Score
N-acetylalanine	1.8265
4-Guanidinobutanoate	1.8241
dCMP	1.8188
Itaconate	1.8069
Uracil-2	1.7296
4-Guanidobutanoate	1.7109
Deoxyinosine	1.7062
Thiamine	1.7008
Diacetyl	1.6691
O-Acetylserine	1.6511

## Sheet: Fig 1D
Cont	Teno	BS	BT
1.77e-09	2.28e-06	1.31e-05	4.11e-05
4.05e-07	5.61e-07	7.98e-06	1.41e-05
3.25e-09	3.82e-06	1.26e-05	3.25e-05
3.63e-09	1.41e-06	1.73e-05	2.36e-05
7.45e-07	5.99e-06	1.97e-05	2.83e-05

## Sheet: Fig 2L
S100a8	Rest			Mac			Neu
BM	1	1	1	19.7439	0.042394	0.157308	167.067	108.383	222.913
Blood	1	1	1	0.876606	64.5942	53.7719	120.63	148.19	167.489
Tendon	1	1	1	4.77886	0.304251	11.4866	8.69388	26.8466	187.403
Aif1	Rest			Mac			Neu
BM	1	1	1	0.905425	0.171546	9.9406	0.676737	0.169576	8.7949
Blood	1	1	1	13.8326	85.2326	58.892	1.70921	9.89477	14.1559
Tendon	1	1	1	9.31787	41.7393	73.2446	0.833161	0	8
Acod1	Rest			Mac			Neu
BM	0.074842	0	0	0.615572	0.846745	25.753	6.23332	3.85483	0
Blood	0.013508	0.005436	0.273573	1.42734	0.524858	5.32704	1.28639	0.33371	3.33264
Tendon	1	1	1	17.3878	39.1597	57.5398	134.297	257.781	402.985

## Sheet: Fig 2M
Itaconate	Blood			Tendon
Rest	0	0	0	0	1.07e-05	0
Mac	0	0	1.96e-05	1.18e-05	1.47e-05	0
Neu	0	2.38e-05	2.1e-05	3.41e-05	2.99e-05	2.62e-05

## Sheet: Fig 3E
	Marrow					Blood					Tendon
IL1a	3.24333	3.33	2.98333	2.905	4.565	5.92667	2.13	1.885	0.21	1.82333	16.3967		22.5333	20.2033	23.5267
IL1b	3.31333	1.79	2.63333	2.465	1.52	0.52	0.21	0.52	0.52	0.52	10.9067	4.03667	14.5067	15.1267	10.61
TNFa	2.97	2.73333	3.44333	2.615	1.56		1.79	6.95	3.17333	1.79	57.74	64.64	54.3567	72.0067	74.58

## Sheet: Fig 4A
T0 cont	T4 cont	TNFa	MRSA (10mg/ml)	MRSA (50ng/ml)	MRSA (100ng/ml)
11.9174	1	30.4242	1.24545	56.8859	110.257
0	1	22.9433	18.7004	11.2096	20.9887
0.049836	1	11.4982	7.30221	6.39377	14.7568
2.97592	1	8.39773			33.8486
0	1	3.4303			100.07
0	1	10.8278			25.5455
0	1				21.5601

## Sheet: Fig 4C
	itaconate		Lactate
	Cell	Media	Cell	Media
T0 Cont	2.32233e-05	0	0.00113113	8.11917e-05
T4 Cont	1.29865e-05	0	0.00232168	0.00343344
TNFa	6.04414e-05	0	0.00584611	0.0049503

## Sheet: Fig 4H
time 0	Cont	0.90125	1.00231	1.04972	1.25499	1.10522	0.818473	0.821314															Tnf
time 6	Cont	1.35347	1.24545	1.02337	1.5238	1.4416	1.16555	0.74278
	MRSA	1.24257	0.862542	0.594604
	TNF	2.26212	2.2569	1.0336
time 20	Cont	0.293209	0.287175	0.304955	0.324062	0.378319	0.416871	0.500349
	MRSA	0.441351	0.408951	0.178831
	TNF	0.636621	0.776562	0.822739	0.787403

## Sheet: Fig 4I
time 0	Cont	1.067	0.9876	0.98	1.183	0.5648	1.4632	1.0228
time 6	Cont	3.45416	1.70921	3.4303	2.4354	0.9228	3.7646	1.3465
	MRSA	8.59402	21.0148	32.4092
	TNF	115.827	71.6304	130.012	141.452
time 20	Cont	3.53898	1.71317	2.00694	5.1071	4.6562	4.7541	5.5117
	MRSA	26.9709	37.014	53.2607
	TNF	85.5779	83.2378	57.5137	40.4808

## Sheet: Fig 5A
		CMP									MEP
Uninjured	Control	0.00043	0.00047	0.0012	0.00045	0.0009					0.0023	0.0026	0.0023	0.0024	0.0019
	Itaconate	0.00053	0.00088	0.001							0.0034	0.0025	0.0025
Day 3	Control	0.00076	7.45e-05	0.00032	0.00038	0.00081	0.00058				0.0024	0.0047	0.0029	0.0053	0.0023	0.0029
	Itaconate	0.000845	0.00085	0.00091	0.00018	0.00023	0.00021				0.0018	0.0023	0.0034	0.002	0.0012	0.00088
Day 7	Control	0.00045	0.0009	0.00047	0.00089	0.00053	0.00042	0.00041	0.0006		0.0024	0.0019	0.00079	0.00032	0.00077	0.00095	0.0012	0.0011
	Itaconate	0.000566	0.000557	0.00011	0.0007	0.00074	0.00076	0.0005	0.00032		0.00017	0.00015	7.8e-05	8.7e-05	9.6e-05	0.00087	0.0001	0.00065

[truncated: 11 more sheets: Fig 5B, Fig 5C, Fig 5D, Fig 6B, Fig 6G, Fig 6I, Fig S1A, Fig S1B, Fig S1C, Fig S8, Fig S9]
